# Supplementary material for: Distinct Serum and Tissue Markers Predict Fibrosis in Crohn’s Disease
Source: Cells. 2026 May 31;15(11):1006. doi: 10.3390/cells15111006 (PMC13256602; doi:10.3390/cells15111006)
Supplement: Supplementary file 1 [file cells-15-01006-s001.zip]

Archive with 1 entries (1 files):
- cells-4311937-supplementary.pdf
